# Supplementary material for: Signs of continental ancestry in urban populations of Peru through autosomal STR loci and mitochondrial DNA typing
Source: PLoS One. 2018 Jul 18;13(7):e0200796. doi: 10.1371/journal.pone.0200796 (PMC6051651; doi:10.1371/journal.pone.0200796)
Supplement: S2 Table — Relative allele frequencies at 16 STR loci Relative allele frequencies at 16 STR loci in the population samples and two pooled samples (only Amazon and urban Peruvians). (XLSX) [file pone.0200796.s005.xlsx]

## Sheet: Foglio1
S - Table 2: Relative allele frequencies at 16 STR loci in the population samples and two pooled samples (only Amazon and urban Peruvians).
Locus	Allele Size	Ashaninka	Cashibo	Huambiza	Moche	Shipibo	Urban-Lima	Urban-Coast	Urban-Mountain (Sierra)	Urban-Rain forest (Selva)	Native Amazon	urban Peruvians
	N	14	11	22	10	43	63	20	43	6	100	132
D10S1248	12	0.071429	0	0	0	0.023256	0.031746	0.025	0.023256	0	0.02	0.026515
D10S1248	13	0.46429	0.125	0.52273	0.2	0.2093	0.18254	0.2	0.24419	0.16667	0.305	0.20455
D10S1248	14	0.32143	0.83333	0.36364	0.5	0.55814	0.45238	0.4	0.39535	0.66667	0.505	0.43561
D10S1248	15	0.14286	0.041667	0.090909	0.3	0.18605	0.2381	0.35	0.27907	0.16667	0.155	0.26515
D10S1248	16	0	0	0	0	0	0.079365	0.025	0.034884	0	0	0.05303
D10S1248	17	0	0	0.022727	0	0.023256	0.015873	0	0.023256	0	0.015	0.015152
Obs.Het.		0.64286	0.33333	0.5	0.7	0.5814	0.71429	0.65	0.72093	0.5	0.56	0.69697
Exp.Het.		0.67989	0.30072	0.59937	0.65263	0.61614	0.70337	0.69359	0.71218	0.54545	0.63045	0.697
HWE's P values*		0.23875	1	0.31271	1	0.64185	0.32958	0.95541	0.99857	0.51443	0.49953	0.60326
vWA	13	0	0	0	0	0.023256	0	0.025	0	0	0.01	0.0037879
vWA	14	0	0	0	0	0	0.047619	0.075	0.023256	0.083333	0	0.045455
vWA	15	0.17857	0.125	0.13636	0	0.12791	0.063492	0.05	0.093023	0	0.12	0.068182
vWA	16	0.46429	0.66667	0.59091	0.6	0.53488	0.37302	0.25	0.44186	0.25	0.56	0.37121
vWA	17	0.28571	0.20833	0.25	0.35	0.22093	0.31746	0.325	0.2907	0.41667	0.25	0.31439
vWA	18	0.071429	0	0.022727	0.05	0.093023	0.15873	0.2	0.093023	0.083333	0.06	0.14015
vWA	19	0	0	0	0	0	0.039683	0.075	0.05814	0.083333	0	0.05303
vWA	20	0	0	0	0	0	0	0	0	0.083333	0	0.0037879
Obs.Het.		0.71429	0.58333	0.36364	0.6	0.67442	0.71429	0.75	0.69767	0.83333	0.59	0.7197
Exp.Het.		0.69048	0.51812	0.58245	0.54211	0.64706	0.73283	0.79744	0.70725	0.80303	0.60884	0.73695
HWE's P values*		0.95875	1	0.03048**	1	0.63937	0.58788	0.24028	0.72641	0.62326	0.32224	0.56542
D16S539	8	0	0	0	0	0	0.015873	0	0	0	0	0.0075758
D16S539	9	0.17857	0.33333	0.18182	0.05	0.33721	0.22222	0.25	0.22093	0.083333	0.255	0.2197
D16S539	10	0.10714	0.16667	0.40909	0.35	0.24419	0.19841	0.225	0.24419	0.25	0.265	0.2197
D16S539	11	0.32143	0.20833	0.11364	0.45	0.13953	0.2381	0.275	0.23256	0.16667	0.195	0.23864
D16S539	12	0.21429	0.041667	0.29545	0.1	0.13953	0.21429	0.2	0.24419	0.33333	0.17	0.22727
D16S539	13	0.17857	0.25	0	0.05	0.11628	0.10317	0.05	0.046512	0.083333	0.105	0.075758
D16S539	14	0	0	0	0	0.023256	0.0079365	0	0.011628	0.083333	0.01	0.011364
Obs.Het.		1	0.91667	0.77273	0.8	0.7907	0.71429	0.65	0.7907	0.83333	0.83	0.73485
Exp.Het.		0.80423	0.78623	0.71564	0.69474	0.78276	0.80406	0.78846	0.78468	0.84848	0.79065	0.79194
HWE's P values*		0.30945	0.95062	0.41113	0.11518	0.13209	0.40864	0.6437	0.87757	0.91519	0.28277	0.69586
D2S1338	14	0	0	0.045455	0	0.011628	0	0	0	0	0.015	0
D2S1338	16	0	0	0	0	0.011628	0.0079365	0	0.011628	0	0.005	0.0075758
D2S1338	17	0.10714	0.33333	0.045455	0.1	0.24419	0.18254	0.125	0.11628	0	0.18	0.14394
D2S1338	17.3	0	0	0.022727	0	0	0	0	0	0	0.005	0
D2S1338	18	0.14286	0	0.11364	0	0.093023	0.063492	0.025	0.05814	0.16667	0.085	0.060606
D2S1338	19	0.28571	0.041667	0.36364	0.25	0.081395	0.21429	0.225	0.22093	0.083333	0.185	0.21212
D2S1338	20	0.035714	0.083333	0.15909	0.2	0.034884	0.20635	0.175	0.2093	0.33333	0.085	0.20833
D2S1338	21	0.035714	0	0.022727	0	0.034884	0.039683	0.025	0	0.083333	0.025	0.026515
D2S1338	22	0.035714	0.041667	0.022727	0	0	0.031746	0.025	0.069767	0	0.015	0.041667
D2S1338	23	0.35714	0.5	0.20455	0.4	0.39535	0.14286	0.325	0.13953	0.16667	0.355	0.17045
D2S1338	24	0	0	0	0.05	0.093023	0.095238	0.025	0.10465	0	0.045	0.083333
D2S1338	25	0	0	0	0	0	0.015873	0.025	0.05814	0.16667	0	0.037879
D2S1338	26	0	0	0	0	0	0	0.025	0.011628	0	0	0.0075758
Obs.Het.		1	0.5	0.86364	0.9	0.81395	0.85714	0.75	0.95349	0.83333	0.83	0.87121
Exp.Het.		0.78307	0.6558	0.80021	0.76316	0.76635	0.84851	0.8141	0.86156	0.86364	0.79372	0.85044
HWE's P values*		0.37828	0.19982	0.9914	0.6547	0.8498	0.92557	0.90166	0.95936	0.08873	0.63081	0.99739
D8S1179	9	0	0	0	0	0	0.0079365	0	0	0.083333	0	0.0075758
D8S1179	10	0.17857	0.083333	0.045455	0.2	0.081395	0.063492	0.1	0.069767	0.083333	0.1	0.07197
D8S1179	11	0	0.16667	0.022727	0.05	0.034884	0.087302	0.05	0.093023	0	0.04	0.079545
D8S1179	12	0.10714	0.125	0.11364	0.15	0.19767	0.16667	0.075	0.13953	0.083333	0.155	0.14015
D8S1179	13	0.28571	0.54167	0.40909	0.25	0.32558	0.30952	0.35	0.33721	0.41667	0.355	0.32955
D8S1179	14	0.39286	0.083333	0.27273	0.15	0.2093	0.2381	0.25	0.2093	0.083333	0.23	0.22348
D8S1179	15	0.035714	0	0.13636	0.1	0.13953	0.095238	0.175	0.10465	0.25	0.105	0.11742
D8S1179	16	0	0	0	0.1	0.011628	0.031746	0	0.046512	0	0.015	0.030303
Obs.Het.		0.71429	0.66667	0.86364	0.9	0.74419	0.85714	0.75	0.7907	0.66667	0.77	0.81061
Exp.Het.		0.74603	0.67754	0.74101	0.87368	0.79289	0.80432	0.7859	0.80575	0.80303	0.77809	0.79857
HWE's P values*		0.7396	0.75272	0.28608	0.46622	0.61473	0.8296	0.90706	0.41202	0.16861	0.14631	0.1528
D21S11	27	0	0	0	0	0	0.015873	0	0	0	0	0.0075758
D21S11	28	0.071429	0	0.045455	0.05	0.023256	0.015873	0.1	0.081395	0.083333	0.035	0.05303
D21S11	29	0.14286	0.083333	0.11364	0.15	0.18605	0.19048	0.15	0.13953	0.16667	0.15	0.16667
D21S11	30	0.35714	0.5	0.27273	0.3	0.23256	0.1746	0.225	0.19767	0.25	0.295	0.19318
D21S11	30.2	0	0	0	0	0	0.031746	0	0.023256	0	0	0.022727
D21S11	31	0	0.16667	0.022727	0	0.069767	0.047619	0.05	0.011628	0	0.05	0.034091
D21S11	31.2	0.25	0.083333	0.25	0.15	0.26744	0.24603	0.175	0.22093	0.16667	0.23	0.22348
D21S11	32	0	0	0	0	0	0.031746	0	0	0	0	0.015152
D21S11	32.2	0.14286	0.125	0.11364	0.3	0.16279	0.15873	0.2	0.22093	0.083333	0.16	0.18182
D21S11	33.2	0.035714	0.041667	0.18182	0.05	0.05814	0.079365	0.075	0.093023	0.25	0.08	0.090909
D21S11	34.2	0	0	0	0	0	0.0079365	0.025	0	0	0	0.0075758
D21S11	35	0	0	0	0	0	0	0	0.011628	0	0	0.0037879
Obs.Het.		0.78571	0.75	0.77273	0.9	0.74419	0.84127	0.85	0.90698	1	0.77	0.87121
Exp.Het.		0.79101	0.72101	0.8203	0.81053	0.81395	0.84305	0.85897	0.83748	0.87879	0.80588	0.84197
HWE's P values*		0.98678	0.60785	0.29944	0.51942	0.34264	0.05189	0.89521	0.20297	1	0.55735	0.04201**
D18S51	10	0	0	0	0	0	0.0079365	0	0	0	0	0.0037879
D18S51	11	0	0	0	0.1	0.011628	0.0079365	0	0.011628	0	0.015	0.0075758
D18S51	12	0.035714	0	0.20455	0.05	0.011628	0.15873	0.175	0.12791	0	0.06	0.14394
D18S51	13	0.21429	0.20833	0	0.05	0.093023	0.15079	0.1	0.18605	0.16667	0.095	0.1553
D18S51	14	0.35714	0.45833	0.15909	0.3	0.44186	0.30159	0.225	0.19767	0.41667	0.355	0.26136
D18S51	15	0.035714	0.041667	0.27273	0.1	0.093023	0.087302	0.075	0.13953	0	0.12	0.098485
D18S51	16	0.035714	0.083333	0.090909	0.1	0.10465	0.047619	0.1	0.11628	0.083333	0.09	0.079545
D18S51	17	0.10714	0	0.18182	0.15	0.05814	0.11905	0.15	0.10465	0.16667	0.095	0.12121
D18S51	18	0.14286	0.16667	0.090909	0.05	0.046512	0.047619	0.125	0.093023	0.16667	0.085	0.079545
D18S51	19	0	0.041667	0	0.05	0.069767	0.047619	0.025	0	0	0.04	0.026515
D18S51	20	0.035714	0	0	0.05	0	0.0079365	0	0.023256	0	0.01	0.011364
D18S51	21	0.035714	0	0	0	0.05814	0.0079365	0.025	0	0	0.03	0.0075758
D18S51	22	0	0	0	0	0.011628	0.0079365	0	0	0	0.005	0.0037879
Obs.Het.		0.71429	0.83333	0.86364	0.7	0.76744	0.88889	0.9	0.7907	1	0.78	0.86364
Exp.Het.		0.81746	0.73913	0.8277	0.88947	0.77127	0.83886	0.87564	0.86676	0.80303	0.82387	0.85206
HWE's P values*		0.42449	0.35576	0.08016	0.24943	0.54949	0.33265	0.95256	0.05932	1	0.22242	0.43897
D22S1045	11	0	0	0.022727	0	0	0.071429	0.05	0.046512	0.16667	0.005	0.064394
D22S1045	12	0	0	0	0	0	0.0079365	0.025	0	0	0	0.0075758
D22S1045	13	0	0	0	0	0	0.0079365	0	0	0	0	0.0037879
D22S1045	14	0	0	0	0	0	0.02381	0	0.023256	0	0	0.018939
D22S1045	15	0.10714	0.58333	0.31818	0.5	0.33721	0.5	0.35	0.46512	0.25	0.34	0.45455
D22S1045	16	0.89286	0.29167	0.63636	0.45	0.62791	0.35714	0.45	0.38372	0.58333	0.615	0.39015
D22S1045	17	0	0.125	0.022727	0.05	0.034884	0.02381	0.1	0.081395	0	0.04	0.05303
D22S1045	18	0	0	0	0	0	0.0079365	0.025	0	0	0	0.0075758
Obs.Het.		0.21429	0.66667	0.54545	0.6	0.4186	0.65079	0.85	0.74419	0.66667	0.47	0.71212
Exp.Het.		0.19841	0.58333	0.50423	0.57368	0.49658	0.62095	0.67821	0.63447	0.62121	0.50709	0.63613
HWE's P values*		1	0.53027	1	1	0.25746	0.41679	0.32351	0.78866	1	0.6511	0.19806
D19S433	9.2	0	0	0	0.05	0	0	0	0	0	0.005	0
D19S433	12	0	0	0	0	0.011628	0.02381	0.075	0.05814	0	0.005	0.041667
D19S433	12.2	0.071429	0	0	0	0.011628	0.015873	0	0.023256	0	0.015	0.015152
D19S433	13	0.35714	0	0.11364	0.25	0.33721	0.18254	0.125	0.15116	0.083333	0.245	0.15909
D19S433	13.2	0.10714	0.083333	0.25	0.05	0.13953	0.087302	0.15	0.10465	0	0.145	0.098485
D19S433	14	0.14286	0.29167	0.18182	0.25	0.13953	0.34127	0.325	0.32558	0.5	0.175	0.34091
D19S433	14.2	0.10714	0.125	0.13636	0.05	0.069767	0.031746	0.05	0.069767	0	0.095	0.045455
D19S433	15	0.21429	0.41667	0.27273	0.05	0.22093	0.19048	0.075	0.15116	0.16667	0.235	0.15909
D19S433	15.2	0	0.041667	0	0.25	0.05814	0.071429	0.175	0.10465	0.25	0.055	0.10606
D19S433	16	0	0	0	0.05	0.011628	0.055556	0	0.011628	0	0.01	0.030303
D19S433	16.2	0	0.041667	0.045455	0	0	0	0	0	0	0.015	0
D19S433	17	0	0	0	0	0	0	0.025	0	0	0	0.0037879
Obs.Het.		0.92857	0.58333	0.77273	0.9	0.74419	0.71429	0.85	0.83721	0.66667	0.77	0.77273
Exp.Het.		0.80688	0.74638	0.81501	0.84211	0.79918	0.80267	0.83205	0.82709	0.71212	0.82457	0.81032
HWE's P values*		0.78192	0.15501	0.73764	0.20203	0.09559	0.41766	0.37999	0.47667	0.79132	0.00989**	0.75136
TH01	3	0	0	0	0	0.011628	0	0	0	0	0.005	0
TH01	4	0.10714	0	0	0	0	0	0	0	0	0.015	0
TH01	6	0.32143	0.125	0.27273	0.6	0.36047	0.2619	0.225	0.27907	0.083333	0.335	0.25379
TH01	7	0.5	0.66667	0.38636	0.35	0.54651	0.42857	0.45	0.45349	0.33333	0.5	0.43561
TH01	8	0	0	0	0	0	0.095238	0.1	0.011628	0.16667	0	0.07197
TH01	9	0	0	0	0	0	0.047619	0.025	0.05814	0.25	0	0.056818
TH01	9.3	0.071429	0.20833	0.34091	0.05	0.081395	0.15079	0.2	0.18605	0.16667	0.145	0.17045
TH01	10	0	0	0	0	0	0.015873	0	0.011628	0	0	0.011364
Obs.Het.		0.92857	0.66667	0.77273	0.7	0.65116	0.60317	0.7	0.72093	0.5	0.72	0.65152
Exp.Het.		0.65344	0.51812	0.67548	0.54211	0.57127	0.71911	0.7141	0.68618	0.83333	0.6196	0.71094
HWE's P values*		0.09632	0.74047	0.44164	0.28058	0.59634	0.00508**	0.57448	0.45115	0.19114	0.1069	0.09385
FGA	14	0	0	0	0	0	0.0079365	0	0	0	0	0.0037879
FGA	18	0	0	0	0	0	0.0079365	0.025	0.011628	0	0	0.011364
FGA	19	0.071429	0	0.18182	0.05	0.10465	0.079365	0.1	0.13953	0.083333	0.1	0.10227
FGA	19.2	0	0	0	0	0	0.0079365	0	0	0	0	0.0037879
FGA	20	0.035714	0	0	0.05	0.046512	0.047619	0.125	0.069767	0	0.03	0.064394
FGA	21	0.10714	0	0.022727	0.05	0.05814	0.047619	0	0.10465	0.16667	0.05	0.064394
FGA	22	0.071429	0.041667	0	0.05	0.05814	0.11905	0.025	0.081395	0.083333	0.04	0.090909
FGA	23	0.035714	0	0.090909	0.05	0.081395	0.13492	0.1	0.10465	0.16667	0.065	0.12121
FGA	24	0.42857	0.125	0.38636	0.2	0.11628	0.15079	0.225	0.16279	0.25	0.23	0.17045
FGA	25	0.17857	0.79167	0.15909	0.15	0.32558	0.18254	0.15	0.16279	0.16667	0.305	0.17045
FGA	26	0.071429	0.041667	0.068182	0.2	0.12791	0.14286	0.2	0.12791	0.083333	0.105	0.14394
FGA	27	0	0	0.090909	0.15	0.046512	0.055556	0.025	0.034884	0	0.055	0.041667
FGA	28	0	0	0	0.05	0.034884	0.0079365	0.025	0	0	0.02	0.0075758
FGA	47.2	0	0	0	0	0	0.0079365	0	0	0	0	0.0037879
Obs.Het.		0.71429	0.41667	0.86364	0.9	0.88372	0.80952	0.7	0.93023	0.83333	0.8	0.83333
Exp.Het.		0.78307	0.36957	0.78858	0.90526	0.84405	0.88394	0.87051	0.88673	0.90909	0.82452	0.88083
HWE's P values*		0.89851	1	0.71324	0.90636	0.6366	0.54041	0.14074	0.79515	0.59127	0.8662	0.63667
D2S441	10	0.57143	0.66667	0.56818	0.8	0.73256	0.56349	0.625	0.52326	0.66667	0.675	0.56439
D2S441	11	0.25	0.083333	0.38636	0.1	0.13953	0.23016	0.25	0.34884	0.083333	0.2	0.26515
D2S441	11.3	0	0	0	0	0	0.039683	0	0.011628	0	0	0.022727
D2S441	12	0.071429	0	0	0.05	0.034884	0.015873	0	0.023256	0	0.03	0.015152
D2S441	13	0	0	0	0	0	0.031746	0	0.023256	0	0	0.022727
D2S441	13.3	0	0	0.045455	0	0	0	0	0	0	0.01	0
D2S441	14	0.10714	0.25	0	0.05	0.081395	0.11111	0.125	0.069767	0.25	0.08	0.10606
D2S441	15	0	0	0	0	0.011628	0.0079365	0	0	0	0.005	0.0037879
Obs.Het.		0.78571	0.66667	0.59091	0.3	0.51163	0.57143	0.45	0.67442	0.66667	0.56	0.59091
Exp.Het.		0.6164	0.50725	0.53805	0.36316	0.44104	0.61917	0.54487	0.60547	0.5303	0.49945	0.6009
HWE's P values*		0.49028	0.534	0.70313	0.30034	0.95746	0.16506	0.23618	0.69589	1	0.93099	0.08012
D3S1358	11	0	0	0	0	0	0.0079365	0.025	0.023256	0	0	0.015152
D3S1358	14	0	0	0	0.05	0	0.039683	0.025	0.081395	0	0.005	0.049242
D3S1358	15	0.78571	0.70833	0.56818	0.6	0.54651	0.46032	0.45	0.60465	0.41667	0.61	0.50379
D3S1358	16	0.14286	0.20833	0.29545	0.1	0.27907	0.30159	0.375	0.23256	0.41667	0.24	0.29545
D3S1358	16.2	0	0	0	0	0.011628	0	0	0	0	0.005	0
D3S1358	17	0.035714	0.041667	0.11364	0.15	0.13953	0.11905	0.1	0.034884	0.16667	0.105	0.090909
D3S1358	18	0.035714	0.041667	0.022727	0.1	0.023256	0.071429	0.025	0.023256	0	0.035	0.045455
Obs.Het.		0.42857	0.16667	0.63636	0.6	0.53488	0.65079	0.75	0.60465	0.83333	0.5	0.65909
Exp.Het.		0.37302	0.47101	0.58985	0.62632	0.6104	0.68165	0.66154	0.57811	0.68182	0.5608	0.64838
HWE's P values*		1	0.00533**	0.93408	0.66358	0.72067	0.38182	0.78424	0.68682	0.65239	0.62524	0.68952
D12S391	10	0	0.041667	0	0	0	0	0	0	0	0.005	0
D1S1656	11	0	0	0	0	0	0.039683	0.025	0.034884	0	0	0.034091
D1S1656	12	0.035714	0	0	0	0	0.063492	0.05	0.069767	0.083333	0.005	0.064394
D1S1656	13	0.035714	0	0.022727	0.1	0.19767	0.15873	0.125	0.15116	0.16667	0.105	0.15152
D1S1656	14	0.21429	0.041667	0.34091	0.25	0.034884	0.12698	0.05	0.16279	0.25	0.15	0.13258
D1S1656	14.3	0	0	0	0	0.011628	0.0079365	0	0	0	0.005	0.0037879
D1S1656	15	0.10714	0	0.11364	0.15	0.05814	0.11111	0.05	0.081395	0.16667	0.08	0.094697
D1S1656	15.3	0	0	0	0	0	0.0079365	0	0.011628	0	0	0.0075758
D1S1656	16	0.17857	0.20833	0.18182	0.1	0.32558	0.23016	0.4	0.12791	0.16667	0.24	0.2197
D1S1656	16.3	0.071429	0	0	0	0	0.055556	0.075	0.034884	0	0.01	0.049242
D1S1656	17	0.035714	0.20833	0.090909	0.1	0.069767	0.039683	0.05	0.034884	0	0.09	0.037879
D1S1656	17.3	0.21429	0.41667	0.11364	0.25	0.17442	0.11111	0.175	0.17442	0.16667	0.195	0.14394
D1S1656	18	0.035714	0	0	0.05	0.011628	0.015873	0	0	0	0.015	0.0075758
D1S1656	18.3	0.071429	0.083333	0.090909	0	0.093023	0.02381	0	0.11628	0	0.08	0.049242
D1S1656	19.3	0	0	0.045455	0	0.023256	0.0079365	0	0	0	0.02	0.0037879
Obs.Het.		0.92857	0.75	0.81818	0.9	0.7907	0.85714	0.8	0.93023	0.83333	0.83	0.87121
Exp.Het.		0.88095	0.76087	0.82452	0.86316	0.81505	0.8767	0.79744	0.88536	0.89394	0.85342	0.87308
HWE's P values*		0.52935	0.87822	0.06167	0.882	0.66456	0.10839	0.75297	0.38058	0.66806	0.31595	0.14498
D12S391	14	0	0	0.045455	0	0	0	0	0	0	0.01	0
D12S391	15	0	0	0	0	0	0.02381	0	0.011628	0	0	0.015152
D12S391	16	0.035714	0.041667	0.022727	0	0.023256	0.031746	0	0.011628	0	0.025	0.018939
D12S391	16.1	0	0	0	0	0	0	0	0.011628	0	0	0.0037879
D12S391	17	0.071429	0	0.090909	0	0	0.02381	0.1	0.023256	0	0.03	0.034091
D12S391	17.3	0	0	0.022727	0	0	0	0	0	0	0.005	0
D12S391	18	0.14286	0.041667	0.13636	0.05	0.15116	0.18254	0.175	0.22093	0.25	0.125	0.19697
D12S391	18.3	0	0	0	0	0	0.0079365	0.025	0.011628	0	0	0.011364
D12S391	19	0.28571	0.54167	0.15909	0.2	0.32558	0.26984	0.25	0.33721	0.33333	0.295	0.29167
D12S391	19.3	0	0	0	0	0	0.0079365	0	0	0	0	0.0037879
D12S391	20	0.39286	0.29167	0.40909	0.45	0.4186	0.24603	0.275	0.24419	0.083333	0.405	0.24242
D12S391	21	0	0.041667	0.022727	0.3	0.081395	0.11111	0.05	0.05814	0.083333	0.075	0.083333
D12S391	22	0.071429	0	0.068182	0	0	0.063492	0.05	0.046512	0.16667	0.025	0.060606
D12S391	23	0	0.041667	0	0	0	0.02381	0.05	0.023256	0.083333	0	0.030303
D12S391	25	0	0	0	0	0	0.0079365	0.025	0	0	0	0.0075758
D12S391	26	0	0	0.022727	0	0	0	0	0	0	0.005	0
Obs.Het.		0.92857	0.5	0.77273	0.9	0.72093	0.84127	0.8	0.72093	1	0.75	0.80303
Exp.Het.		0.75926	0.6413	0.78964	0.7	0.69685	0.82057	0.83333	0.77975	0.84848	0.72905	0.80692
HWE's P values*		0.29559	0.42521	0.91098	0.10779	0.74186	0.02519**	0.30151	0.18886	0.91645	0.61553	0.12362
SE33	13.2	0	0	0	0	0	0.0079365	0	0	0	0	0.0037879
SE33	14	0	0	0.022727	0.05	0.046512	0.015873	0	0	0.083333	0.03	0.011364
SE33	15	0	0	0	0.15	0.011628	0.02381	0.025	0	0	0.02	0.015152
SE33	16	0.035714	0	0	0	0.17442	0.071429	0.075	0.046512	0	0.08	0.060606
SE33	17	0.25	0.083333	0.045455	0.1	0.11628	0.14286	0.15	0.093023	0.16667	0.115	0.12879
SE33	17.2	0	0	0	0	0	0.0079365	0	0	0	0	0.0037879
SE33	18	0.035714	0.375	0.20455	0.25	0.15116	0.15079	0.125	0.22093	0	0.18	0.16288
SE33	18.3	0	0	0	0	0	0.015873	0	0	0	0	0.0075758
SE33	19	0.21429	0.125	0.022727	0.05	0.17442	0.087302	0.125	0.093023	0.33333	0.13	0.10606
SE33	19.2	0	0	0	0	0	0	0.025	0	0	0	0.0037879
SE33	20	0.071429	0	0.068182	0.1	0.093023	0.015873	0.05	0.046512	0.16667	0.075	0.037879
SE33	20.2	0	0	0	0	0	0.0079365	0	0	0	0	0.0037879
SE33	21	0	0	0.022727	0	0.023256	0.02381	0	0.011628	0.083333	0.015	0.018939
SE33	21.2	0	0	0	0	0	0.015873	0	0.011628	0	0	0.011364
SE33	22	0	0	0	0	0.011628	0	0	0	0	0.005	0
SE33	22.2	0	0	0	0	0	0.015873	0	0	0	0	0.0075758
SE33	23.2	0	0	0	0	0	0.0079365	0.025	0.023256	0.083333	0	0.018939
SE33	24.2	0.035714	0	0	0.05	0	0.02381	0	0.034884	0	0.01	0.022727
SE33	25.2	0	0.083333	0	0	0.034884	0.047619	0.05	0.023256	0	0.02	0.037879
SE33	26.2	0.14286	0.20833	0.13636	0	0.034884	0.055556	0.025	0.05814	0	0.09	0.049242
SE33	27.2	0.071429	0	0.18182	0.1	0.046512	0.071429	0.025	0.05814	0.083333	0.08	0.060606
SE33	28	0	0	0.022727	0	0	0	0	0	0	0.005	0
SE33	28.2	0.035714	0.041667	0.045455	0	0.011628	0.079365	0.1	0.10465	0	0.025	0.087121
SE33	29.2	0	0	0	0.05	0.011628	0.055556	0.1	0.093023	0	0.01	0.07197
SE33	30.2	0	0	0.090909	0.05	0.011628	0.02381	0.05	0.069767	0	0.03	0.041667
SE33	31.2	0	0.083333	0.13636	0.05	0.034884	0.015873	0.025	0.011628	0	0.06	0.015152
SE33	32.2	0.035714	0	0	0	0.011628	0.0079365	0.025	0	0	0.01	0.0075758
SE33	33.2	0.071429	0	0	0	0	0.0079365	0	0	0	0.01	0.0037879
Obs.Het.		1	1	0.86364	0.9	0.88372	0.93651	0.95	0.90698	0.66667	0.91	0.91667
Exp.Het.		0.88095	0.81159	0.88901	0.91579	0.89521	0.92749	0.93205	0.90616	0.87879	0.90799	0.91978
HWE's P values*		0.52143	0.74786	0.76935	0.82364	0.64154	0.47205	0.32288	0.94621	0.20135	0.2201	0.69296
*: P values of departures from HWE based on exact test with 10000 permutations **: P values < 0.05 were statistically not significan after using Bonferroni correction (0.05/16 = 0.003125)
