# Supplementary material for: Signs of continental ancestry in urban populations of Peru through autosomal STR loci and mitochondrial DNA typing
Source: PLoS One. 2018 Jul 18;13(7):e0200796. doi: 10.1371/journal.pone.0200796 (PMC6051651; doi:10.1371/journal.pone.0200796)
Supplement: S3 Table — Pairwise Fixation Indices (Fst) in all STR loci: a) using all single population samples. b) considering whole dataset as only 4 populations. All values were significant (p < 0.05). Above diagonal P-values; below diagonal pairwise Fst value. In bold: not significant P values. (XLSX) [file pone.0200796.s006.xlsx]

## Sheet: Foglio1
S- Table 3. Pairwise Fixation Indices (Fst) in all STR loci: a) using all single population samples. b) considering whole dataset as only 4 populations. All values were significant (p < 0.05). Above diagonal P-values; below diagonal pairwise Fst value. In bold: not significant P values.
a)
	Ashaninka	Cashibo	Huambiza	Moche	Shipibo	Urban-Lima	Urban-Coast	Urban-Mountain	Urban-Rain forest	US Africans	US Europeans
Ashaninka	0	0	0	0	0	0	0	0	0.00139	0	0
Cashibo	0.0823	0	0	0.0003	0	0	0	0	0.00059	0	0
Huambiza	0.02311	0.08938	0	0.0002	0	0	0	0	0.00109	0	0
Mochica	0.03011	0.06919	0.03363	0	0.0055	0.0132	0.0387	0.0174	0.01891	0	0
Shipibo	0.02169	0.0393	0.04109	0.01824	0	0	0	0	0.00762	0	0
Urban-Lima	0.03319	0.05616	0.02978	0.01301	0.01912	0	0.8464	0.6567	0.61222	0	0
Urban-Coast	0.02617	0.06454	0.02636	0.01259	0.01737	-0.00244	0	0.443	0.81586	0	0
Urban- Mountain	0.02727	0.05701	0.01911	0.0115	0.02417	-0.00078	-2e-05	0	0.19384	0	0
Urban-Rain forest	0.03104	0.07348	0.0358	0.02369	0.02689	-0.00161	-0.00693	0.00541	0	0.0046	0
US Africans	0.05803	0.10596	0.05515	0.05536	0.06634	0.02603	0.02716	0.02898	0.01892	0	0
US Europeans	0.06634	0.11244	0.06437	0.06785	0.0735	0.03604	0.0351	0.03657	0.03234	0.01993	0
b)
	Native Amazon	Urban Peruvians	US Africans	US Europeans
Native Amazon	0	0	0	0
Urban Peruvians	0.01437	0	0	0
US Africans	0.05736	0.02762	0	0
US Europeans	0.06623	0.03688	0.01993	0
